# Supplementary material for: Safety and Tolerability of the Adeno-Associated Virus Vector, AAV6.2FF, Expressing a Monoclonal Antibody in Murine and Ovine Animal Models
Source: Biomedicines. 2021 Sep 9;9(9):1186. doi: 10.3390/biomedicines9091186 (PMC8464737; doi:10.3390/biomedicines9091186)
Supplement: Supplementary file 1 [file biomedicines-09-01186-s001.zip]

Archive with 1 entries (1 files):
- biomedicines-1362655-supplementary.pdf
